# Supplementary material for: PARP1, DIDO3, and DHX9 Proteins Mutually Interact in Mouse Fibroblasts, with Effects on DNA Replication Dynamics, Senescence, and Oncogenic Transformation
Source: Cells. 2024 Jan 15;13(2):159. doi: 10.3390/cells13020159 (PMC10814579; doi:10.3390/cells13020159)
Supplement: Supplementary file 1 [file cells-13-00159-s001.zip]

Archive with 1 entries (1 files):
- cells-2805424-supplementary.pdf
